# Supplementary material for: Cul3 Postnatal Homozygous Deletion in Forebrain Results in Behavioral Differences
Source: Genes Brain Behav. 2025 Oct 20;24(5):e70039. doi: 10.1111/gbb.70039 (PMC12536218; doi:10.1111/gbb.70039)
Supplement: Supplementary file 8 — Table S1: Statistical summary of behavioral and biochemical assays. [file GBB-24-e70039-s008.xlsx]

## Sheet: Sheet1
Figure	Assay	N	Outcome measure	Statistical Test	Factors/Post-hoc comparisons	Test Statistics	P-value	Significance
1B	Immunoblot against cortex	WTCre+ = 6	Normalized intensity	One-way ANOVA	Genotype	F (2, 15) = 25.09	p < 0.0001	p < 0.0001****
		HETCre+ = 6
		HOMCre+ = 6
				Post-hoc: Bonferroni	WTCre+ vs. HETCre+		p = 0.0088	p < 0.01**
					WTCre+ vs. HOMCre+		p < 0.0001	p < 0.0001****
					HETCre+ vs. HOMCre+		p = 0.009	p < 0.01**
1B	Immunoblot against hippocampus	WTCre+ = 6	Normalized intensity	One-way ANOVA	Genotype	F (2, 15) = 14.40	p = 0.0003	p < 0.001***
		HETCre+ = 6
		HOMCre+ = 6
				Post-hoc: Bonferroni	WTCre+ vs. HETCre+		p = 0.0134	p < 0.05*
					WTCre+ vs. HOMCre+		p = 0.0003	p < 0.001***
					HETCre+ vs. HOMCre+		p = 0.204	ns
2A	Caged con-specific test	WTCre- = 12	Inanimate approach (Time in interaction zone)	Two-way Independent ANOVA	Genotype	F (2, 57) = 2.267	p = 0.113
		HETCre- = 12			Cre	F (1, 57) = 2.662	p = 0.108
		HOMCre- = 10			Genotype X Cre	F (2, 57) = 0.493	p = 0.613
		WTCre+ = 12
2B		HETCre+ = 10	Social approach (Time in interaction zone)	Two-way Independent ANOVA	Genotype	F (2, 57) = 0.126	p = 0.882
		HOMCre+ = 8			Cre	F (1, 57) = 3.803	p = 0.056
					Genotype X Cre	F (2, 57) = 0.936	p = 0.398
2C	3-Chamber SI	WTCre- = 12	Sociability (Time in interaction zone)	Three-way RM ANOVA	Genotype	F (2, 57) = 0.719	p = 0.492
		HETCre- = 12			Cre	F (1, 57) = 1.054	p = 0.309
		HOMCre- = 10			Genotype X Cre	F (2, 57) = 0.193	p = 0.825
		WTCre+ = 12			Target	F (1, 57) = 30.344	p < 0.0001	p < 0.0001****
		HETCre+ = 10			Target X Genotype	F (2, 57) = 0.008	p = 0.992
		HOMCre+ = 8			Target X Cre	F (1, 57) = 0.043	p = 0.836
					Target X Cre X Genotype	F (2, 57) = 1.035	p = 0.362
				Post-hoc: Bonferroni	Inanimate vs Mouse
					WTCre-		p = 0.01	p < 0.01**
					HETCre-		p = 0.5401
					HOMCre-		p = 0.1267
					WTCre+		p = 0.5096
					HETCre+		p = 0.0371	p < 0.5*
					HOMCre+		p = 0.5895
2D			Social Preference Index	Two-way Independent ANOVA	Genotype	F (2, 57) = 0.052	p = 0.949
					Cre	F (1, 57) = 0.089	p = 0.767
					Genotype X Cre	F (2, 57) = 1.287	p = 0.284
2E			Social novelty preference (Time in interaction zone)	Three-way RM ANOVA	Genotype	F (2, 57) = 0.484	p = 0.619
					Cre	F (1, 57) = 3.732	p = 0.058
					Genotype X Cre	F (2, 57) = 0.827	p = 0.443
					Target	F (1, 57) = 9.850	p = 0.003	p < 0.001**
					Target X Genotype	F (2, 57) = 0.062	p = 0.939
					Target X Cre	F (1, 57) = 0.392	p = 0.534
					Target X Cre X Genotype	F (2, 57) = 1.207	p = 0.307
				Post-hoc: Bonferroni	Novel vs Familiar
					WTCre-		p > 0.9999
					HETCre-		p = 0.2023
					HOMCre-		p > 0.9999
					WTCre+		p = 0.3568
					HETCre+		p > 0.9999
					HOMCre+		p = 0.5751
2F			Social novelty preference index	Two-way Independent ANOVA	Genotype	F (2, 57) = 0.054	p = 0.947
					Cre	F (1, 57) = 0.944	p = 0.335
					Genotype X Cre	F (2, 57) = 1.319	p = 0.275
3A	Grooming	WTCre- = 12	Time spent grooming	Two-way Independent ANOVA	Genotype	F (2, 58) = 0.902	p = 0.411
		HETCre- = 12			Cre	F (1, 58) = 3.566	p = 0.064
		HOMCre- = 10			Genotype X Cre	F (2, 58) = 1.486	p = 0.235
		WTCre+ = 12
3B		HETCre+ = 10	Number of grooming bouts	Two-way Independent ANOVA	Genotype	F (2, 58) = 0.065	p = 0.937
		HOMCre+ = 8			Cre	F (1, 58) = 1.045	p = 0.331
					Genotype X Cre	F (2, 58) = 0.539	p = 0.586
3C	Repetitive Jumping	WTCre- = 12	Time spent jumping (s)	Two-way Independent ANOVA	Genotype	F (2, 57) = 5.584	p = 0.006	p < 0.001**
		HETCre- = 12			Cre	F (1, 57) = 2.227	p = 0.141
		HOMCre- = 10			Genotype X Cre	F (2, 57) = 11.544	p < 0.0001	p < 0.0001****
		WTCre+ = 12
		HETCre+ = 10
		HOMCre+ = 8		Post-hoc: Bonferroni	WTCre- vs. HOMCre+		p = 0.0017	p < 0.01**
					HETCre- vs. HOMCre+		p = 0.0023	p < 0.01**
					HOMCre- vs. HOMCre+		p = 0.0002	p < 0.001***
					WTCre+ vs. HOMCre+		p = 0.0002	p < 0.001***
					HETCre+ vs. HOMCre+		p < 0.0001	p <0.0001****
3D	Marble Burying	WTCre- = 12	# of marbles buried	Independent-Samples Krushal-Wallis	Genotype	H (5) = 16.205	p = 0.006	p < 0.01**
		HETCre- = 12
		HOMCre- = 10
		WTCre+ = 12
		HETCre+ = 10
		HOMCre+ = 8
				Post-hoc: Dunn's multiple comparisons	WTCre- vs. HOMCre+		p = 0.0933
					HETCre- vs. HOMCre+		p = 0.6658
					HOMCre- vs. HOMCre+		p = 0.3223
					WTCre+ vs. HOMCre+		p = 0.0128	p < 0.05*
					HETCre+ vs. HOMCre+		p = 0.0015	p < 0.01**
4A	Locomotor activity	WTCre- = 12	Total distance travelled (cm)	Two-way Independent ANOVA	Genotype	F (2, 57) = 9.502	p = 0.0002	p < 0.001***
		HETCre- = 12			Cre	F (1, 57) = 4.745	p = 0.034	p < 0.05*
		HOMCre- = 10			Genotype X Cre	F (2, 57) = 5.644	p = 0.006	p < 0.01**
		WTCre+ = 12
		HETCre+ = 10		Post-hoc: Bonferroni
		HOMCre+ = 7			WTCre- vs. HOMCre+		p = 0.0002	p < 0.001***
					HETCre- vs. HOMCre+		p = 0.0003	p < 0.001***
					HOMCre- vs. HOMCre+		p = 0.003	p < 0.01**
					WTCre+ vs. HOMCre+		p = 0.0012	p < 0.01**
					HETCre+ vs. HOMCre+		p < 0.0001	p < 0.0001****
4B			Distance travelled (cm)	Three-way RM ANOVA	Genotype	F (2, 57) = 9.502	p < 0.001	p < 0.001***
			in 10m bins		Cre	F (1, 57) = 4.745	p = 0.034	p < 0.05*
					Genotype X Cre	F (2, 57) = 5.644	p = 0.006	p < 0.01**
					Time	F (3.253, 185.420) = 27.978	p < 0.0001	p < 0.0001****
					Time X Genotype	F (6.506, 185.420) = 1.087	p = 0.373
					Time X Cre	F (3.253, 185.420) = 1.570	p = 0.195
					Time X Genotype X Cre	F (6.506, 185.420) = 1.692	p = 0.119
4C	Rotarod	WTCre- = 12	Latency to fall (s)	Three-way RM ANOVA	Genotype	F (2, 57) = 7.910	p < 0.001	p < 0.001***
		HETCre- = 12			Cre	F (1, 57) = 16.244	p < 0.001	p < 0.001***
		HOMCre- = 10			Genotype X Cre	F (2, 57) = 3.949	p = 0.025	p < 0.05*
		WTCre+ = 12			Trial	F (5.022, 286.263) = 22.527	p < 0.0001	p < 0.0001****
		HETCre+ = 10			Trial X Genotype	F (10.044, 286.263) = 1.631	p = 0.097
		HOMCre+ = 7			Trial X Cre	F (5.022, 286.263) = 2.034	p = 0.074
					Trial X Genotype X Cre	F (10.044, 286.263) = 0.776	p = 0.653
4D			Average latency to fall (s)	Two-way Independent ANOVA	Genotype	F (2, 57) = 7.910	p < 0.001	p < 0.001***
					Cre	F (1, 57) = 16.244	p < 0.001	p < 0.001***
					Genotype X Cre	F (2, 57) = 3.949	p = 0.025
				Post-hoc: Bonferroni	WTCre- vs. HOMCre+		p < 0.0001	p < 0.0001****
					HETCre- vs. HOMCre+		p < 0.0001	p < 0.0001****
					HOMCre- vs. HOMCre+		p = 0.0004	p < 0.001***
					WTCre+ vs. HOMCre+		p = 0.0007	p < 0.001***
					HETCre+ vs. HOMCre+		p = 0.0012	p < 0.01**
4E	Hindlimb clasping	WTCre- = 12	% mice that hindlimb clasp	Fischer's Exact test	Genotype		p < 0.0001	p < 0.0001****
		HETCre- = 12		(Contigency table 6 X 2)
		HOMCre- = 10		Genotype vs % mice that clasp vs don't
		WTCre+ = 12
		HETCre+ = 10
		HOMCre+ = 7
5A	Morris water maze	WTCre- = 12	Swim speed (cm/s)	Three-way RM ANOVA	Genotype	F (2, 57) = 4.594	p = 0.014	p < 0.05*
		HETCre- = 12			Cre	F (1, 57) = 2.797	p = 0.100
		HOMCre- = 10			Genotype X Cre	F (2, 57) = 11.385	p < 0.0001	p < 0.0001***
		WTCre+ = 12			Day	F (7.311, 416.744) = 12.210	p < 0.0001	p < 0.0001****
		HETCre+ = 10			Day X Genotype	F (14.623, 416.744) = 1.319	p = 0.188
		HOMCre+ = 7			Day X Cre	F (7.311, 416.744) = 2.303	p = 0.024	p < 0.05*
					Day X Genotype X Cre	F (14.623, 416.744) = 1.974	p = 0.017	p < 0.05*
5B			Average swim speed (cm/s)	Two-way Independent ANOVA	Genotype	F (2, 57) = 4.594	p = 0.014	p < 0.05*
					Cre	F (1, 57) = 2.797	p = 0.100
					Genotype X Cre	F (2, 57) = 11.385	p < 0.0001	p < 0.0001***
				Post-hoc: Bonferroni	WTCre- vs. HOMCre+		p = 0.0058	p < 0.01**
					HETCre- vs. HOMCre+		p = 0.0011	p < 0.01**
					HOMCre- vs. HOMCre+		p = 0.0002	p < 0.001***
					WTCre+ vs. HOMCre+		p < 0.0001	p < 0.0001****
					HETCre+ vs. HOMCre+		p = 0.0003	p < 0.001***
5C	Visual Morris water maze	WTCre- = 12	Latency to find visible platform (s)	Welch's ANOVA	Genotype	W (5.000, 24.04) = 4.042	p = 0.0084	p < 0.01**
		HETCre- = 12
		HOMCre- = 10
		WTCre+ = 12		Post-hoc: Dunnett's T3	WTCre- vs. HOMCre+		p = 0.0243	p < 0.05*
		HETCre+ = 10			HETCre- vs. HOMCre+		p = 0.0271	p < 0.05*
		HOMCre+ = 7			HOMCre- vs. HOMCre+		p = 0.1545	ns
					WTCre+ vs. HOMCre+		p = 0.0565	ns
					HETCre+ vs. HOMCre+		p = 0.042	p < 0.05*
Supplementary
S1A	Weight at P90	WTCre- = 12	Weight (g)	Two-way Independent ANOVA	Genotype	F (2, 58) = 0.480	p = 0.621
		HETCre- = 12			Cre	F (1, 58) = 4.464	p = 0.039	p < 0.05*
		HOMCre- = 10			Genotype X Cre	F (2, 58) = 0.416	p = 0.662
		WTCre+ = 12
		HETCre+ = 10		Post-hoc: Bonferroni	WTCre- vs. HOMCre+		p > 0.9999
		HOMCre+ = 8			HETCre- vs. HOMCre+		p > 0.9999
					HOMCre- vs. HOMCre+		p > 0.9999
					WTCre+ vs. HOMCre+		p > 0.9999
					HETCre+ vs. HOMCre+		p > 0.9999
S1B	Caged con-specific test	WTCre+ = 19	% time spent in interaction zone	One-way Independent ANOVA	Genotype	F(2,41) = 8.004	p = 0.001	p < 0.01**
		HETCre+ = 17	(Inanimate approach)
		HOMCre+ = 8
				Post-hoc: Bonferroni	WTCre+ vs. HETCre+		p = 0.4857
					WTCre+ vs. HOMCre+		p = 0.0163	p < 0.05*
					HETCre+ vs. HOMCre+		p = 0.0008	p < 0.001***
S1C		WTCre+ = 19	% time spent in interaction zone	One-way Independent ANOVA	Genotype	F(2, 41) = 2.609	p = 0.085
		HETCre+ = 17	(Social approach)
		HOMCre+ = 8
S1D	3-Chamber-SI	WTCre+ = 19	% Time spent in each chamber	Two-way RM ANOVA	Genotype	F(2, 41) = 3.743	p = 0.0321	p < 0.05*
		HETCre+ = 17	(Habituation)		Chamber	F(1, 41) = 11.94	p = 0.0013	p < 0.01**
		HOMCre+ = 8			Genotype X Chamber	F(2, 41) = 1.233	p = 0.3021
				Post-hoc: Bonferroni	(Chamber A vs Chamber B)
					WTCre+		p = 0.8874
					HETCre+		p = 0.0836
					HOMCre+		p = 0.0494	p < 0.05*
S1E			% Time spent in interaction zone	Two-way RM ANOVA	Genotype	F (2, 41) = 7.217	p = 0.0021	p < 0.01**
			(Sociability)		Target	F (1, 41) = 49.15	p < 0.0001	p < 0.0001****
					Genotype X Target	F (2, 41) = 6.174	p = 0.0045	p < 0.01**
				Post-hoc: Bonferroni	(Inanimate vs Mouse)
					WTCre+		p = 0.011	p < 0.05*
					HETCre+		p = 0.0315	p < 0.05*
					HOMCre+		p < 0.0001	p < 0.0001****
S1F			Social preference index	One-way Independent ANOVA	Genotype	F (2, 41) = 4.487	p = 0.0173	p < 0.05*
				Post-hoc: Bonferroni	WTCre+ vs. HETCre+		p > 0.9999
					WTCre+ vs. HOMCre+		p = 0.046	p < 0.05*
					HETCre+ vs. HOMCre+		p = 0.0175	p < 0.05*
S1G			% Time spent in interaction zone	Two-way RM ANOVA	Genotype	F (2, 41) = 1.782	p = 0.1811
					Target	F (1, 41) = 1.572	p = 0.2171
					Genotype X Chamber	F (2, 41) = 0.07413	p = 0.9287
S1H			Social novelty preference index	One-way Independent ANOVA	Genotype	F (2, 41) = 0.2182	p = 0.8049
S1J	Olfactory Food finding	WTCre+ = 19	Latency to find food (s)		Genotype	F (2, 41) = 4.838	p = 0.0130	p < 0.05*
		HETCre+ = 17
		HOMCre+ = 8
				Post-hoc: Bonferroni	WTCre+ vs. HETCre+		p > 0.9999
					WTCre+ vs. HOMCre+		p = 0.0188	p < 0.05*
					HETCre+ vs. HOMCre+		p = 0.021	p < 0.05*
S1I	3-Chamber SI	WTCre- = 12	Habituation	Three-way RM ANOVA	Genotype	F (2, 57) = 0.728	p = 0.487
		HETCre- = 12			Cre	F (1, 57) = 0.049	p = 0.825
		HOMCre- = 10			Genotype X Cre	F (2, 57) = 0.148	p = 0.863
		WTCre+ = 12			Chamber	F (1, 57) = 1.546	p = 0.219
		HETCre+ = 10			Chamber X Genotype	F (2, 57) = 0.373	p = 0.690
		HOMCre+ = 8			Chamber X Cre	F (1, 57) = 0.062	p = 0.804
					Chamber X Cre X Genotype	F (2, 57) = 1.730	p = 0.186
S2A	Grooming	WTCre+ = 19	Time spent grooming	One-way Independent ANOVA	Genotype	F(2,41) = 0.115	p = 0.892
		HETCre+ = 17
		HOMCre+ = 8
S2B		WTCre+ = 19	Number of grooming bouts	One-way Independent ANOVA	Genotype	F(2,41) = 1.541	p = 0.226
		HETCre+ = 17
		HOMCre+ = 8
S2C	Marble Burying	WTCre+ = 19	Number of marbles buried	Independent-Samples Krushal-Wallis Test	Genotype	H(2) = 19.588	p < 0.0001	p < 0.0001****
		HETCre+ = 17
		HOMCre+ = 8		Post-hoc: Dunn's	WTCre+ vs. HETCre+		p > 0.9999
					WTCre+ vs. HOMCre+		p = 0.0001	p < 0.001***
					HETCre+ vs. HOMCre+		p = 0.0002	p < 0.001***
S2D	Open field/Locomotor activity	WTCre+ = 19	Locomotor activity
		HETCre+ = 17	Distance travelled (cm)	Welch's ANOVA test	Genotype	W(2, 15.83) = 3.456	p = 0.0568
		HOMCre+ = 8
S3A	Rotor-rod	WTCre+ = 19	Latency to fall (s)	Two-way RM ANOVA	Genotype	F (2, 41) = 15.35	p < 0.0001	p < 0.0001****
		HETCre+ = 17			Trials	F (5.053, 207.2) = 4.055	p = 0.0015	p < 0.01**
		HOMCre+ = 8			Genotype X Trials	F (14, 287) = 2.036	p = 0.0154	p < 0.05*
S3B			Average latency to fall (s)	One-way ANOVA	Genotype	F (2, 41) = 15.35	p < 0.0001	p < 0.0001****
				Post-hoc: Bonferroni	WTCre+ vs. HETCre+		p = 0.0007	p < 0.001***
					WTCre+ vs. HOMCre+		p < 0.0001	p < 0.0001****
					HETCre+ vs. HOMCre+		p = 0.2378
S3C	Foot misplacement	WTCre- = 12	Number of forelimb slips (s)	Independent-Samples Kruskal-Wallis Test	Genotype	H (5) = 9.358	p = 0.096
		HETCre- = 12
S3D		HOMCre- = 10	Number of hindlimb slips (s)	Independent-Samples Kruskal-Wallis Test	Genotype	H (5) = 2.835	p = 0.725
		WTCre+ = 12
S3E		HETCre+ = 10	Latency to cross (s)	Independent-Samples Kruskal-Wallis Test	Genotype	H (5) = 6.007	p = 0.306
		HOMCre+ = 8
S3F	Grip Strength	WTCre- = 12	Normalized Force (N/g)	Two-way Independent ANOVA	Genotype	F (2, 58) = 0.531	p = 0.591
		HETCre- = 12			Cre	F (1, 58) = 5.274	p = 0.025	p < 0.05*
		HOMCre- = 10			Genotype X Cre	F (2, 58) = 0.428	p = 0.654
		WTCre+ = 12
		HETCre+ = 10		Post-hoc: Bonferroni	WTCre- vs. HOMCre+		p = 0.8563
		HOMCre+ = 8			HETCre- vs. HOMCre+		p = 0.1189
					HOMCre- vs. HOMCre+		p = 0.6445
					WTCre+ vs. HOMCre+		p > 0.9999
					HETCre+ vs. HOMCre+		p > 0.9999
S3H	Hindlimb clasping	WTCre+ = 19	% mice with hindlimb clasp	Fisher's exact test	Genotype (3)	Contigency table	p < 0.0001	p < 0.0001****
		HETCre+ = 17				(3 X 2)
		HOMCre+ = 8
S4A	Fear Conditioning	WTCre+ = 19	% time freezing	One-way Independent ANOVA	Genotype	F(2, 41) = 9.097	p = 0.0005	p < 0.001***
		HETCre+ = 17	(Contextual)
		HOMCre+ = 8		Post-hoc: Bonferroni	WTCre+ vs. HETCre+		p = 0.486
					WTCre+ vs. HOMCre+		p = 0.008	p < 0.01**
					HETCre+ vs. HOMCre+		p = 0.0004	p < 0.001***
S4B			% time freezing	One-way Independent ANOVA	Genotype	F (2, 41) = 0.2997	p = 0.7427
			(Cue)
S4C	Morris Water Maze	WTCre+ = 18	Latency to plaform (s)	Two-way RM ANOVA	Genotype	F(2, 37) = 58.995	p < 0.0001	p < 0.0001****
		HETCre+ = 16			Day	F(2, 228.680) = 32.683	p < 0.0001	p < 0.0001****
		HOMCre+ = 6			Genotype X Day	F (12.361, 228.680) = 2.90	P < 0.0001	P < 0.0001****
S4D			Average latency to platform (s)	Welch's ANOVA	Genotype	W (2, 11.82) = 15.54	p = 0.0005	p < 0.001***
				Post-hoc: Dunnett T3	WTCre+ vs. HETCre+		p = 0.7192
					WTCre+ vs. HOMCre+		p = 0.0034	p < 0.01**
					HETCre+ vs. HOMCre+		p = 0.0072	p < 0.01**
S4E			Distance travelled (cm)	Two-way RM ANOVA	Genotype	F(2, 37) = 22.015	p < 0.0001	p < 0.0001****
					Day	F(6.295, 232.930) = 18.037	p < 0.0001	p < 0.0001****
					Genotype X Day	F(12.591, 232.930) = 3.594	p < 0.0001	P < 0.0001****
S4F			Average distance travelled (cm)	One-way Independent ANOVA	Genotype	F(2, 37) = 22.015	p < 0.0001
				Post-hoc: Bonferroni	WTCre+ vs. HETCre+		p > 0.9999
					WTCre+ vs. HOMCre+		p < 0.0001	p < 0.0001****
					HETCre+ vs. HOMCre+		p < 0.0001	p < 0.0001****
S4G			Velocity/Swim Speed (cm/s)	Two-way RM ANOVA	Genotype	F(2,37) = 8.955	p = 0.0007	p < 0.001***
					Day	F(5.393, 199.537) = 1.246	p = 0.288
					Genotype X Day	F (10.786, 199.537) = 3.247	p < 0.0001	p < 0.0001****
S4H			Average Velocity/Swim Speed (cm/s)	One-way Independent ANOVA	Genotype	F(2,37) = 8.995	p < 0.0007	p < 0.001***
				Post-hoc: Bonferroni	WTCre+ vs. HETCre+		p > 0.9999
					WTCre+ vs. HOMCre+		p = 0.0007	p < 0.001***
					HETCre+ vs. HOMCre+		p = 0.0019	p < 0.01**
S4I			Probe Trial	Two-way RM ANOVA	Genotype	F(2, 37) = 0.404	p = 0.670
					Quadrant	F(2.363, 87.428) = 22.154	p < 0.0001	p < 0.0001****
					Genotype X Quadrant	F (4.726, 87.428) = 4.680	p = 0.0003	p < 0.001***
				Post-hoc: Bonferroni	Target quadrant
					WTCre+ vs. HETCre+		p = 0.5667
					WTCre+ vs. HOMCre+		p = 0.0005	p < 0.001***
					HETCre+ vs. HOMCre+		p = 0.0046	p < 0.01**
					Opposite quadrant
					WTCre+ vs. HETCre+		p > 0.9999
					WTCre+ vs. HOMCre+		p = 0.0076	p < 0.01**
					HETCre+ vs. HOMCre+		p = 0.0023	p < 0.01**
					Right adjacent
					WTCre+ vs. HETCre+		p = 0.4398
					WTCre+ vs. HOMCre+		p = 0.3516
					HETCre+ vs. HOMCre+		p > 0.9999
					Left adjacent
					WTCre+ vs. HETCre+		p > 0.9999
					WTCre+ vs. HOMCre+		p = 0.9547
					HETCre+ vs. HOMCre+		p > 0.9999
S5A	Morris Water Maze	WTCre- = 12	Latency to platform (s)	Three-way RM ANOVA	Genotype	F (2, 57) = 18.972	p < 0.0001	p < 0.0001****
		HETCre- = 12			Cre	F (1, 57) = 8.296	p = 0.006	p < 0.01**
		HOMCre- = 10			Genotype X Cre	F (2, 57) = 10.837	p < 0.001	p < 0.001***
		WTCre+ = 12			Day	F (8.209, 467.908) = 23.400	p < 0.0001	p < 0.0001****
		HETCre+ = 10			Day X Genotype	F (16.418, 467.908) = 1.151	p = 0.303
		HOMCre+ = 8			Day X Cre	F (8.209, 467.908) = 0.596	p = 0.786
					Day X Genotype X Cre	F (16.418, 467.908) = 0.629	p = 0.865
S5B			Latency to platform average (s)	Two-way Independent ANOVA	Genotype	F (2, 57) = 18.972	p < 0.0001	p < 0.0001****
					Cre	F (1, 57) = 8.296	p = 0.006	p < 0.01**
					Genotype X Cre	F (2, 57) = 10.837	p < 0.001	p < 0.001***
				Post-hoc: Bonferroni	WTCre- vs. HOMCre+		p < 0.0001	p < 0.0001****
					HETCre- vs. HOMCre+		p < 0.0001	p < 0.0001****
					HOMCre- vs. HOMCre+		p < 0.0001	p < 0.0001****
					WTCre+ vs. HOMCre+		p < 0.0001	p < 0.0001****
					HETCre+ vs. HOMCre+		p < 0.0001	p < 0.0001****
S5C			Distance travelled (cm)	Three-way RM ANOVA	Genotype	F (2, 57) = 3.538	p = 0.036	p < 0.05*
					Cre	F (1, 57) = 1.204	p = 0.277
					Genotype X Cre	F (2, 57) = 0.736	p = 0.484
					Day	F (7.957, 453.568) = 13.392	p < 0.0001	p < 0.0001****
					Day X Genotype	F (15.915, 453.568) = 1.239	p = 0.234
					Day X Cre	F (7.957, 453.568) = 1.078	p = 0.377
					Day X Genotype X Cre	F (15.915, 453.568) = 0.672	p = 0.822
S5D			Average distance travelled (cm)	Two-way Independent ANOVA	Genotype	F (2, 57) = 3.538	p = 0.036	p < 0.05*
					Cre	F (1, 57) = 1.204	p = 0.277
					Genotype X Cre	F (2, 57) = 0.736	p = 0.484
				Post-hoc: Bonferroni	WTCre- vs. HOMCre+		p = 0.0804
					HETCre- vs. HOMCre+		p = 0.1092
					HOMCre- vs. HOMCre+		p = 0.6931
					WTCre+ vs. HOMCre+		p = 0.0814
					HETCre+ vs. HOMCre+		p = 0.2162
S5E			Time spent in quadrants (s)	Three-way RM ANOVA	Genotype	F (2, 57) = 2.081	p = 0.134
			Probe trial Day 8		Cre	F (1, 57) = 0.204	p = 0.653
					Genotype X Cre	F (2, 57) = 1.621	p = 0.207
					Quadrant	F (2.485, 141.641) = 14.782	p < 0.0001	p < 0.0001****
					Quadrant X Genotype	F (4.970, 141.641) = 0.902	p = 0.481
					Quadrant X Cre	F (2.485, 141.641) = 0.533	p = 0.627
					Quadrant X Genotype X Cre	F (4.970, 141.641) = 1.741	p = 0.129
S5F			Time spent in quadrants (s)	Three-way RM ANOVA	Genotype	F (2, 57) = 0.173	p = 0.841
			Probe trial Day 14		Cre	F (1, 57) = 0.997	p = 0.322
					Genotype X Cre	F (2, 57) = 1.323	p = 0.274
					Quadrant	F (1.992, 113.554) = 36.553	p < 0.0001	p < 0.0001****
					Quadrant X Genotype	F (3.984, 113.554) = 0.945	p = 0.440
					Quadrant X Cre	F (1.992, 113.554) = 1.461	p = 0.236
					Quadrant X Genotype X Cre	F (3.984, 113.554) = 1.629	p = 0.172
S5G	Visual Morris Water		Latency to visual platform (s)	Independent-Samples Kruskal-Wallis Test	Genotype	Main effect of Genotype, H(2) = 5.247	p = 0.073
S6A	Elevated Zero Maze	WTCre+ = 19	% Time spent in open arms	One-way Independent ANOVA	Geonotype	F(2, 41) = 19.68	p < 0.0001	p < 0.0001****
		HETCre+ = 17
		HOMCre+ = 8
				Post-hoc: Bonferroni	WTCre+ vs. HETCre+		p > 0.9999
					WTCre+ vs. HOMCre+		p < 0.0001	p < 0.0001****
					HETCre+ vs. HOMCre+		p < 0.0001	p < 0.0001****
S6B	Elevated Zero Maze	WTCre- = 12	% Time in open arms	Two-way Independent ANOVA	Genotype	F(2, 58) = 1.310	p = 0.278
		HETCre- = 12			Cre	F (1, 58) = 0.174	p = 0.678
		HOMCre- = 10			Genotype X Cre	F (2, 58) = 3.863	p = 0.027	p < 0.05*
		WTCre+ = 12
		HETCre+ = 10		Post-hoc: Bonferroni	WTCre- vs. HOMCre+		p = 0.158
		HOMCre+ = 8			HETCre- vs. HOMCre+		p > 0.9999
					HOMCre- vs. HOMCre+		p = 0.1641
					WTCre+ vs. HOMCre+		p = 0.1668
					HETCre+ vs. HOMCre+		p = 0.1686
S6C	Open Field	WTCre+ = 19	Time spent in center	Independent-Samples Krushal-Wallis	Genotype	H(2) = 7.321	p = 0.026	p < 0.05*
		HETCre+ = 17
		HOMCre+ = 8
				Post-hoc: Dunn's	WTCre+ vs. HETCre+		p = 0.138
					WTCre+ vs. HOMCre+		p = 0.044	p < 0.05*
					HETCre+ vs. HOMCre+		p > 0.9999
S6D	Open Field	WTCre- = 12	Time in center (s)	Two-way Independent ANOVA	Genotype	F(2, 58) = 1.046	p = 0.358
		HETCre- = 12			Cre	F (1, 58) = 0.067	p = 0.797
		HOMCre- = 10			Genotype X Cre	F (2, 58) = 0.278	p = 0.758
		WTCre+ = 12
		HETCre+ = 10
		HOMCre+ = 8
S6E	Dark-Light box	WTCre+ = 19	Latency to enter	Independent-Samples Krushal-Wallis	Genotype	H(2) = 3.573	p = 0.1676
		HETCre+ = 17
S6F		HOMCre+ = 8	Time spent in light chamber	One-way Independent ANOVA	Genotype	F(2,41) = 2.130	p = 0.1318
S6G	Dark-Light box	WTCre- = 12	Latency to enter (s)	Independent-Samples Krushal-Wallis	Genotype	H (5) = 0.879	p = 0.972
		HETCre- = 12
S6H		HOMCre- = 10	Time in light (s)	Two-way Independent ANOVA	Genotype	F(2, 58) = 1.381	p = 0.260
		WTCre+ = 12			Cre	F (1, 58) = 0.476	p = 0.493
		HETCre+ = 10			Genotype X Cre	F (2, 58) = 1.685	p = 0.194
		HOMCre+ = 8
S7A	Nestbuilding	WTCre+ = 19	Height	One-way Independent ANOVA	Genotype	F (2, 41) = 12.49	p < 0.0001	p < 0.0001****
		HETCre+ = 17
		HOMCre+ = 8
				Post-hoc: Bonferroni	WTCre+ vs. HETCre+		p > 0.9999
					WTCre+ vs. HOMCre+		p = 0.0001	p < 0.001***
					HETCre+ vs. HOMCre+		p < 0.0001	p < 0.0001****
S7B			Width	One-way Independent ANOVA	Genotype	F (2, 41) = 0.13148	p = 0.8743
S7C	Nestbuilding	WTCre- = 12	Height (cm)	Independent-Samples Krushal-Wallis Test	Genotype	H (5) = 2.545	p = 0.770
		HETCre- = 12
S7D		HOMCre- = 10	Width (cm)	Two-way Independent ANOVA	Genotype	F(2, 57) = 0.009	p = 0.991
		WTCre+ = 12			Cre	F(1, 57) = 0.040	p = 0.843
		HETCre+ = 10			Genotype X Cre	F(2, 57) = 1.33	p = 0.272
		HOMCre+ = 8
